# Supplementary material for: Preferent Diaphragmatic Involvement in TK2 Deficiency: An Autopsy Case Study
Source: Int J Mol Sci. 2021 May 25;22(11):5598. doi: 10.3390/ijms22115598 (PMC8199166; doi:10.3390/ijms22115598)
Supplement: Supplementary file 1 [file ijms-22-05598-s001.zip]

Archive with 5 entries (5 files):
- Figure S1 R1.pdf
- Figure S2 R1.pdf
- Figure S3.pdf
- Figure S4 R1.pdf
- Table S1 R1.pdf
